# Supplementary material for: Dual Effect of Chemo-PDT with Tumor Targeting Nanoparticles Containing iRGD Peptide
Source: Pharmaceutics. 2023 Feb 11;15(2):614. doi: 10.3390/pharmaceutics15020614 (PMC9959063; doi:10.3390/pharmaceutics15020614)
Supplement: Supplementary file 1 [file pharmaceutics-15-00614-s001.zip]

Archive with 1 entries (1 files):
- pharmaceutics-2129587-supplementary.pdf
